# Supplementary material for: MicroRNAs as a Suitable Biomarker to Detect the Effects of Long-Term Exposures to Nanomaterials. Studies on TiO2NP and MWCNT
Source: Nanomaterials (Basel). 2021 Dec 20;11(12):3458. doi: 10.3390/nano11123458 (PMC8707110; doi:10.3390/nano11123458)
Supplement: Supplementary file 1 [file nanomaterials-11-03458-s001.zip]

Archive with 1 entries (1 files):
- nanomaterials-1452912-supplementary.pdf
